# Supplementary material for: Endothelial Cell Protein Targeting by Myeloperoxidase-Derived 2-Chlorofatty Aldehyde
Source: Antioxidants (Basel). 2022 May 10;11(5):940. doi: 10.3390/antiox11050940 (PMC9138145; doi:10.3390/antiox11050940)
Supplement: Supplementary file 1 [file antioxidants-11-00940-s001.zip]

Archive with 1 entries (1 files):
- antioxidants-1694063-supplementary.pdf
